# Supplementary material for: Fungi associated with mesophotic macroalgae from the ‘Au‘au Channel, west Maui are differentiated by host and overlap terrestrial communities
Source: PeerJ. 2017 Jul 11;5:e3532. doi: 10.7717/peerj.3532 (PMC5508810; doi:10.7717/peerj.3532)
Supplement: Supplemental Information 1 [file peerj-05-3532-s002.xlsx]

## Sheet: SI_Table1
SI Table 1: FFE metadata
SampleID	Latitude	Longitude	elevation	genus	species
3P1	21.5198	-158.173	865.261	Metrosideros	polymorpha
3P3	21.5197	-158.173	867.718	Peretedia	sp.
3P4	21.5198	-158.173	866.262	Acacia	koa
3P5	21.5198	-158.173	865.489	Antidesma	sp.
3P6	21.5198	-158.173	864.281	Coprasma	sp.
3P7	21.5199	-158.173	864.055	Wikstromia	sp.
69CR	21.5116	-158.149	1095.96	Alyxia	olivoformus
69CV13	21.5123	-158.149	1058.02	Kadoa	sp.
69CV14	21.5116	-158.149	1092.82	Kadoa	sp.
69CV15	21.5113	-158.149	1105.37	Kadoa	sp.
69CV5	21.5117	-158.149	1088.77	Melicope	sp.
69CV6	21.512	-158.149	1075.59	Cheirodendron	trigynum
69CV7	21.5121	-158.149	1071.59	Ilex	sp.
69CV8	21.5124	-158.149	1055.87	Metrosideros	polymorpha
KB001	21.507	-158.144	1226.56	Pittosporum	sp.
KB009	21.507	-158.144	1229.19	Pittosporum	sp.
KB10	21.5071	-158.144	1225.84	Pittosporum	sp.
KB11	21.507	-158.144	1220.36	Pittosporum	sp.
KB12	21.504	-158.147	1210.48	Pittosporum	sp.
KB13	21.5039	-158.147	1210.26	Pittosporum	sp.
KB14	21.5032	-158.148	1205.05	Pittosporum	sp.
EKH5	21.4389	-158.095	736.197	Acacia	koa
EKH2	21.4389	-158.095	736.197	Alyxia	oliviformis
EKH20	21.4384	-158.096	814.137	Alyxia	oliviformis
EKH29	21.4391	-158.094	671.979	Claoxylon	sp.
EKH16	21.4388	-158.097	806.852	Coprosma	sp.
EKH14	21.4387	-158.096	761.698	Cyrtandra	waianaensis
EKH7	21.4389	-158.095	736.197	Diospyros	hillebrandii
EKH21	21.4384	-158.096	814.137	Hedyotis	sp.
EKH22	21.4384	-158.096	814.137	Kadua	terminalis
EKH26	21.4384	-158.096	814.137	Lysemachia	sp.
EKH24	21.4384	-158.096	814.137	Metrosideros	polymorpha
EKH3	21.4389	-158.095	736.197	Metrosideros	polymorpha
EKH17	21.4388	-158.097	806.852	Myrsine	lessertiana
EKH19	21.4386	-158.096	822.754	Myrsine	lessertiana
EKH25	21.4384	-158.096	814.137	Myrsine	lessertiana
EKH15	21.4386	-158.096	778.106	Nestegis	sandwicensis
EKH4	21.4389	-158.095	736.197	Nestegis	sandwicensis
EKH6	21.4389	-158.095	736.197	Nestegis	sandwicensis
EKH1	21.4389	-158.095	736.197	Peperomia	sp.
EKH18	21.4388	-158.097	806.852	Perotettia	sandwicensis
EKH13	21.4387	-158.096	761.698	Phyllostegia	mollis
EKH12	21.439	-158.096	749.229	Pipturus	albidus
EKH10	21.439	-158.096	749.229	Pisonia	sandwicensis
EKH9	21.4389	-158.095	736.197	Pittosporum	sp.
EKH11	21.439	-158.096	749.229	Planchonella	sandwicensis
EKH8	21.4389	-158.095	736.197	Psychotria	sp.
EKH27	21.4384	-158.096	814.137	Rumex	sp.
EKH28	21.4384	-158.096	814.137	Scaevola	mollis
EKH23	21.4384	-158.096	814.137	Schinus	sp.
SP18	21.512	-158.137	1009.4	Broussaisia	arguta
SP13	21.5119	-158.136	989.896	Coprosma	longiflora
SP17	21.5119	-158.136	996.488	Coprosma	longiflora
SP3	21.5119	-158.136	998.509	Coprosma	longiflora
SP4	21.5119	-158.136	998.509	Coprosma	longiflora
SP7	21.5119	-158.136	996.2	Coprosma	longiflora
SP8	21.5119	-158.136	996.2	Coprosma	longiflora
SP9	21.5119	-158.136	995.026	Dubautia	laxa
SP19	21.512	-158.137	1009.4	Ilex	anomala
SP2	21.5119	-158.136	998.509	Leptecophylla	tameiameiae
SP1	21.5119	-158.136	998.509	Metrosideros	polymorpha
SP12	21.5119	-158.136	989.896	Metrosideros	polymorpha
SP14	21.5119	-158.136	996.488	Metrosideros	polymorpha
SP15	21.5119	-158.136	996.488	Metrosideros	tremuloides
SP16	21.5119	-158.136	996.488	Metrosideros	polymorpha
SP6	21.5119	-158.136	996.2	Metrosideros	polymorpha
SP11	21.5119	-158.136	989.896	Perotettia	sandwicensis
SP20	21.512	-158.137	1009.4	Perotettia	sandwicensis
SP21	21.512	-158.137	1009.4	Perotettia	sandwicensis
SP10	21.5119	-158.136	995.026	Scaevola	mollis
EKH1	-158.095	736.197	736.197	Peperomia	sp.
EKH10	-158.096	749.229	749.229	Pisonia	sandwicensis
EKH11	-158.096	749.229	749.229	Planchonella	sandwicensis
EKH12	-158.096	749.229	749.229	Pipturus	albidus
EKH13	-158.096	761.698	761.698	Phyllostegia	mollis
EKH14	-158.096	761.698	761.698	Cyrtandra	waianaensis
EKH15	-158.096	778.106	778.106	Nestegis	sandwicensis
EKH16	-158.097	806.852	806.852	Coprosma	sp.
EKH17	-158.097	806.852	806.852	Myrsine	lessertiana
EKH18	-158.097	806.852	806.852	Perotettia	sandwicensis
EKH19	-158.096	822.754	822.754	Myrsine	lessertiana
EKH2	-158.095	736.197	736.197	Alyxia	oliviformis
EKH20	-158.096	814.137	814.137	Alyxia	oliviformis
EKH21	-158.096	814.137	814.137	Hedyotis	sp.
EKH22	-158.096	814.137	814.137	Kadua	terminalis
EKH23	-158.096	814.137	814.137	Schinus	sp.
EKH24	-158.096	814.137	814.137	Metrosideros	polymorpha
EKH25	-158.096	814.137	814.137	Myrsine	lessertiana
EKH26	-158.096	814.137	814.137	Lysemachia	sp.
EKH27	-158.096	814.137	814.137	Rumex	sp.
EKH28	-158.096	814.137	814.137	Scaevola	mollis
EKH29	-158.094	671.979	671.979	Claoxylon	sp.
EKH3	-158.095	736.197	736.197	Metrosideros	polymorpha
EKH4	-158.095	736.197	736.197	Nestegis	sandwicensis
EKH5	-158.095	736.197	736.197	Acacia	koa
EKH6	-158.095	736.197	736.197	Nestegis	sandwicensis
EKH7	-158.095	736.197	736.197	Diospyros	hillebrandii
EKH8	-158.095	736.197	736.197	Psychotria	sp.
EKH9	-158.095	736.197	736.197	Pittosporum	sp.
SP1	-158.136	998.509	998.509	Metrosideros	polymorpha
SP10	-158.136	995.026	995.026	Scaevola	mollis
SP11	-158.136	989.896	989.896	Perotettia	sandwicensis
SP12	-158.136	989.896	989.896	Metrosideros	polymorpha
SP13	-158.136	989.896	989.896	Coprosma	longiflora
SP14	-158.136	996.488	996.488	Metrosideros	polymorpha
SP15	-158.136	996.488	996.488	Metrosideros	tremuloides
SP16	-158.136	996.488	996.488	Metrosideros	polymorpha
SP17	-158.136	996.488	996.488	Coprosma	longiflora
SP18	-158.137	1009.4	1009.4	Broussaisia	arguta
SP19	-158.137	1009.4	1009.4	Ilex	anomala
SP2	-158.136	998.509	998.509	Leptecophylla	tameiameiae
SP20	-158.137	1009.4	1009.4	Perotettia	sandwicensis
SP21	-158.137	1009.4	1009.4	Perotettia	sandwicensis
SP3	-158.136	998.509	998.509	Coprosma	longiflora
SP4	-158.136	998.509	998.509	Coprosma	longiflora
SP6	-158.136	996.2	996.2	Metrosideros	polymorpha
SP7	-158.136	996.2	996.2	Coprosma	longiflora
SP8	-158.136	996.2	996.2	Coprosma	longiflora
SP9	-158.136	995.026	995.026	Dubautia	laxa

## Sheet: SI_Table2
SI Table 2: Sequence statistics
Species	SampleID	Raw_Reads	Merged	Quality_Filtered	Number_of_seqs_with_>5_reads	OTU_Count
Distromium sp.	B2	7826	6460	5218	5196	36
Distromium sp.	B3	10000	9678	8427	8390	33
Distromium sp.	B6	7905	7156	6056	6032	24
Distromium sp.	B12	14878	14422	12323	12273	29
Distromium sp.	B13	5968	5726	4833	4811	22
Distromium sp.	B15	6161	5918	5111	5089	28
Distromium sp.	B16	12189	11879	10130	10077	23
Distromium sp.	B17	8968	6371	5408	5387	33
*Distromium sp.	B20	3	3	3	3	1
Distromium sp.	B22	6799	6595	5709	5694	28
Halimeda distorta	H1	14682	14268	12163	12128	24
Halimeda distorta	H4	14561	13814	11836	11753	47
Halimeda distorta	H5	11956	9144	7351	7321	45
Halimeda distorta	H9	16908	16394	13861	13807	40
Halimeda distorta	H14	9115	8369	6969	6942	41
Halimeda distorta	H17	15402	11224	9504	9474	38
Microdicyton umbilicatum	Mi1	17773	16965	14012	13981	38
Microdicyton umbilicatum	Mi3	12253	11141	8249	8213	70
Microdicyton umbilicatum	Mi4	14053	13335	7869	7826	55
Microdicyton umbilicatum	Mi9	13701	10779	7881	7842	45
Microdicyton umbilicatum	Mi10	10068	9548	7897	7869	47
Microdicyton umbilicatum	Mi11	15602	15000	12581	12535	52
Halymenia sp.	R1	13699	13293	11446	11379	19
Halymenia sp.	R2	18961	18348	15528	15486	24
* Sample B20 was not included in downsteam analysis on account of the low number of reads

## Sheet: SI_Table3
SI Table 3: Shared OTUs with scaled abundance ("Scaled abundance," in this case is referring to the fact that these abundance values come from the rarefied OTU table and are scaled to the number of samples from each ecosystem, accounting for differences in sequencing depth between the samples).
OTU_ID	MCE_Scaled_Abundance	FFE_Scaled_Abundance	NCBI_TopHit_Taxonomy
New.ReferenceOTU17	603	8	Uncultured fungus clone ZMTWL201307-135 small subu
New.ReferenceOTU238	146	42	Epicoccum sp. NM 18S ribosomal RNA gene, partial s
New.ReferenceOTU201	99	16	Uncultured Occultifur genomic DNA containing 18S r
New.ReferenceOTU74	59	22	Alternaria sp. ZJ9-6B 18S ribosomal RNA gene, part
New.ReferenceOTU433	47	156	Uncultured Plectosphaerella genomic DNA containing
New.ReferenceOTU155	33	4	Cladosporium sp. F2 18S ribosomal RNA gene, partia
New.ReferenceOTU193	3	4	Cerrena sp. 7-L-4-B-20(M)A 18S ribosomal RNA gene,
New.ReferenceOTU89	3	4	Candida parapsilosis culture-collection CBS:2193 s
New.ReferenceOTU30	1	1	Uncultured fungus clone 036A26588 18S ribosomal RN
New.ReferenceOTU404	1	3	Nigrospora sphaerica strain A37 18S ribosomal RNA
New.ReferenceOTU149	1	1	Eurotiomycetidae sp. ICMP 20630 18S ribosomal RNA
New.ReferenceOTU461	1	3	Preussia sp. JJP-2009a isolate 57001-11120-UL inte
New.ReferenceOTU1138	1	12	Uncultured fungus clone MOTU_2865_GOKCVWY06GUXB7 1
New.ReferenceOTU1018	1	5	Uncultured fungus clone CMH160 18S ribosomal RNA g
New.ReferenceOTU14	1	2	Uncultured fungus clone OilMgv1-5 18S ribosomal RN
New.ReferenceOTU768	1	11	Uncultured fungus clone L042880-122-060-F01 intern
New.ReferenceOTU1035	1	14	Uncultured fungus clone MOTU_4199_GYUGVSB04ITK80 1
New.ReferenceOTU1078	1	12	Uncultured fungus clone 109A78793 18S ribosomal RN
New.ReferenceOTU857	1	4	Trichoderma sp. GW_OTU62 18S ribosomal RNA gene, p
New.ReferenceOTU184	1	8	Pseudocercospora pteridophytophila voucher TNM 360
New.ReferenceOTU189	1	165	Eurotium sp. A212 18S ribosomal RNA gene, partial
New.ReferenceOTU1039	1	2	Phlebia sp. 7-SU-3-D-29(M)-B 18S ribosomal RNA gen
New.ReferenceOTU880	1	1	Uncultured Ganodermataceae clone YN23-12 18S ribos
New.ReferenceOTU886	1	1	Pestalotiopsis sp. MS-2011-F28 genomic DNA contain
New.ReferenceOTU782	1	11	Uncultured fungus clone Singleton_19-2749_0910 18S
New.ReferenceOTU760	1	13	Uncultured Campanella clone Gs3B 18S ribosomal RNA
New.ReferenceOTU526	1	3	Uncultured fungus clone MOTU_2840_GYUGVSB04JTV7L 1
New.ReferenceOTU158	1	1	Uncultured fungus clone A1B_40 18S ribosomal RNA g
New.ReferenceOTU173	1	5	Uncultured fungus clone ZBJ201306-60 small subunit
New.ReferenceOTU715	1	52	Uncultured fungus clone MOTU_1155_GYUGVSB04JMBN2 1
New.ReferenceOTU16	1	1	Colletotrichum gloeosporioides strain W-1 18S ribo
New.ReferenceOTU719	1	2	Leptosphaerulina australis isolate 311e 18S riboso
New.ReferenceOTU1012	1	253	Fungal endophyte isolate 1506 18S ribosomal RNA ge
New.ReferenceOTU961	1	1	Uncultured fungus clone MOTU_2536_GOKCVWY06HLUSZ 1
New.ReferenceOTU620	1	73	Uncultured fungus clone ZMTDH201308-13 small subun
New.ReferenceOTU428	1	3	Fungal endophyte isolate 1686 18S ribosomal RNA ge
New.ReferenceOTU517	1	13	Lasiodiplodia theobromae strain CMW28326 18S ribos
New.ReferenceOTU411	1	3	Uncultured fungus clone ZSH201208-25 small subunit
New.ReferenceOTU1067	1	4	Uncultured fungus clone SG038_E09 18S ribosomal RN

## Sheet: SI_Table4
SI Table 4: Ten most abundant OTUs in mesophotic samples (BLAST hit to NCBI database from representative OUT sequence)
NCBI Accession	NCBI Taxonomy
AF133843.1	s__uncultured Alternaria
AJ300332.1	s__Cladosporium sp. SPRY16
AJ300333.1	s__uncultured fungus
AY625063.1	s__Cladosporium cladosporioides
KJ081143.1	s__Rhodotorula mucilaginosa
KM246217.1	s__uncultured Basidiomycota
KP132016.1	s__uncultured Ascomycota
KP132480.1	s__uncultured fungus
KT268925.1	s__uncultured fungus
KT600391.1	s__Cladosporium sp. F2

## Sheet: SI_Table5
SI Table 6: shared OTUs (MCE and FFE) with Taxonomy
	H4	B22	B13	H9	B2	Mi10	H17	Mi1	Mi3	Mi11	H1	B17	B16	Mi9	R1	B6	H14	B3	H5	B12	R2	Mi4	B15	SP.8	KK.3	X3P.5	X3P.6	X69CV.6	KB.2	EKH.6	KK.4	X3P.3	DS.4	X3P.8	DS.7	EKH.28	KK.11	EKH.20	KB.7	EKH.16	EKH.22	EKH.15	X3P.9	X3P.1	DS.5	X69CV.1	X3P.2	DS.1	SP.1
New.ReferenceOTU1138	0	0	0	0	0	0	0	0	0	0	0	0	0	0	0	0	0	0	0	0	0	0	0	9	17	2	8	0	23	17	6	5	8	13	45	5	6	4	23	4	1	12	13	7	7	6	3	9	2
New.ReferenceOTU1018	0	0	2	0	0	0	0	0	0	0	0	0	0	0	0	0	0	0	0	0	0	0	0	6	15	1	0	2	2	0	0	2	0	1	76	0	9	0	0	0	2	0	0	4	2	3	1	1	5
New.ReferenceOTU30	3	0	0	0	1	4	2	0	1	2	0	0	0	0	0	0	0	0	0	0	0	0	0	0	0	0	0	0	1	12	0	0	2	0	0	0	0	0	0	0	0	0	0	3	6	0	0	0	2
New.ReferenceOTU17	609	574	565	632	571	637	617	694	589	655	621	616	586	621	585	590	568	543	579	585	578	709	549	7	0	1	1	13	6	13	1	0	1	9	0	3	2	0	21	5	18	0	0	6	11	16	5	8	0
New.ReferenceOTU14	0	0	0	0	0	11	0	0	0	0	0	0	0	0	0	0	0	0	0	0	0	0	0	0	0	0	0	0	0	0	0	0	1	0	0	13	0	0	0	6	0	4	0	0	0	0	0	6	0
New.ReferenceOTU768	0	0	0	0	0	0	0	0	0	0	0	0	0	0	0	0	0	0	0	0	0	0	0	0	0	0	0	0	0	0	0	0	0	0	0	0	0	0	0	0	0	0	0	16	0	0	0	0	155
New.ReferenceOTU1035	0	0	0	0	0	0	0	0	0	0	0	0	0	0	0	0	1	0	0	0	0	0	0	0	0	2	11	3	0	0	0	3	6	5	0	29	0	12	12	8	51	212	0	0	3	1	9	229	0
New.ReferenceOTU1078	0	0	0	0	0	1	0	0	0	0	0	0	0	0	0	0	7	0	0	0	0	3	0	7	0	0	0	15	51	0	0	0	4	2	0	0	0	36	0	19	171	0	0	0	0	12	1	6	2
New.ReferenceOTU857	4	0	0	0	0	0	0	0	0	0	0	0	0	0	0	0	0	0	2	0	0	0	0	22	0	0	0	0	0	0	136	0	1	0	0	0	10	0	0	0	0	0	0	0	0	2	0	0	0
New.ReferenceOTU184	0	0	0	0	0	0	0	0	0	0	0	0	0	0	0	0	0	0	0	0	0	0	0	0	11	5	0	4	0	0	0	4	0	50	0	4	28	4	15	3	18	17	2	7	4	0	5	1	10
New.ReferenceOTU189	0	0	0	0	0	0	0	0	0	0	0	0	0	0	0	0	0	0	1	0	0	0	0	241	125	286	166	89	106	305	60	201	115	163	8	115	69	98	216	45	176	289	174	121	105	130	151	240	80
New.ReferenceOTU1039	0	0	0	0	0	0	0	0	0	0	0	0	0	0	0	0	0	0	0	1	0	0	0	0	5	0	1	0	0	0	4	1	0	1	0	3	0	4	0	1	9	2	0	12	10	0	0	2	1
New.ReferenceOTU201	83	119	108	94	107	97	70	72	85	70	77	74	104	111	104	135	93	133	88	129	121	78	115	7	0	0	0	0	0	0	0	0	0	0	0	0	0	0	16	0	0	0	0	0	0	64	0	0	440
New.ReferenceOTU880	0	0	0	0	0	0	0	0	0	0	0	0	0	0	0	0	0	0	0	0	0	0	0	1	21	0	0	9	0	8	0	0	0	0	0	0	1	3	0	3	1	0	0	0	1	0	0	3	0
New.ReferenceOTU886	0	0	0	0	1	0	0	0	0	0	0	0	0	0	0	0	0	0	0	0	0	0	0	0	0	0	0	0	0	0	0	0	0	2	0	0	0	0	14	0	0	0	0	0	0	0	0	0	0
New.ReferenceOTU782	0	0	0	0	0	0	0	0	0	0	0	0	0	0	0	0	0	1	0	0	0	0	0	33	4	0	1	2	3	0	32	0	6	1	6	72	2	596	0	4	3	0	0	1	2	2	25	2	0
New.ReferenceOTU74	60	51	76	54	48	53	51	34	71	54	49	59	80	52	64	45	71	58	63	65	85	46	73	43	16	1	9	2	96	0	26	0	0	0	9	3	1	0	0	267	37	0	20	15	0	0	15	9	4
New.ReferenceOTU760	0	0	0	0	0	0	0	0	0	0	0	0	0	0	0	0	0	0	1	0	0	0	0	1	16	0	10	31	20	4	3	9	0	0	0	7	1	0	1	0	26	9	3	0	3	18	0	6	0
New.ReferenceOTU155	27	25	41	38	36	33	33	34	26	33	31	30	46	36	41	30	54	33	20	24	36	25	36	4	0	0	4	2	4	10	0	5	1	3	2	8	0	0	7	1	5	16	6	7	0	16	1	1	0
New.ReferenceOTU404	3	0	0	0	0	0	0	4	4	0	0	0	0	0	0	0	3	0	7	0	0	0	0	0	0	0	0	0	0	0	0	0	0	0	0	0	0	0	0	0	0	0	0	0	0	0	0	0	0
New.ReferenceOTU3231	0	0	0	0	0	0	0	0	0	0	1	0	0	0	0	0	0	0	0	0	0	0	0	1	119	2	9	2	0	3	0	2	0	3	0	2	3	0	0	1	6	6	13	3	0	1	26	1	1
New.ReferenceOTU158	0	0	0	0	0	0	0	0	0	0	0	0	0	0	0	0	1	0	0	0	0	0	0	0	7	0	9	0	0	0	3	0	0	0	0	2	1	0	0	1	11	2	0	0	6	0	5	2	0
New.ReferenceOTU173	0	0	0	0	0	0	0	0	0	0	0	0	0	0	0	0	0	2	0	0	0	0	0	3	16	1	0	0	28	2	1	0	1	2	0	0	13	1	77	0	9	3	2	4	3	1	2	5	0
New.ReferenceOTU149	0	0	0	0	0	1	0	0	0	0	1	5	0	0	0	0	1	5	0	0	3	0	0	1	6	2	0	1	2	14	1	0	0	0	0	1	1	0	0	2	2	3	1	0	0	0	4	2	0
New.ReferenceOTU715	0	0	0	0	0	0	0	0	0	0	0	0	0	1	0	0	0	4	0	0	0	0	0	24	3	34	146	45	30	33	12	98	13	108	84	50	41	5	73	27	83	25	34	78	47	58	87	31	20
New.ReferenceOTU16	0	0	0	0	0	0	0	0	0	0	0	0	0	0	0	0	0	0	0	0	0	0	0	0	0	0	0	0	0	0	0	0	0	0	0	0	0	0	1	0	0	0	0	1	0	0	0	0	0
New.ReferenceOTU719	3	0	0	0	1	0	0	0	1	3	0	0	0	1	0	1	0	0	0	0	0	0	0	1	0	1	0	0	0	2	38	0	10	0	3	0	3	0	0	0	0	0	0	15	20	0	2	2	0
New.ReferenceOTU1012	0	0	0	0	0	0	0	0	0	0	0	0	0	0	0	0	0	0	2	0	0	0	0	451	80	93	409	377	408	178	81	403	50	317	278	517	89	144	205	446	188	169	133	249	385	342	346	184	142
New.ReferenceOTU961	0	0	0	0	0	0	0	0	0	0	0	0	0	0	0	0	0	1	0	0	0	0	0	0	0	0	0	0	0	0	0	0	0	0	0	0	0	0	0	0	0	0	0	1	0	0	3	0	24
New.ReferenceOTU193	0	0	0	0	0	0	0	0	60	0	0	0	0	1	0	0	0	0	0	0	0	0	0	6	0	2	2	31	0	12	3	8	1	1	0	8	4	2	10	0	0	3	4	0	3	6	0	2	0
New.ReferenceOTU620	2	0	0	0	0	0	0	0	0	0	0	1	0	0	0	0	0	0	0	0	0	0	0	49	125	26	56	7	59	3	475	57	39	45	3	1	21	16	63	15	5	1	40	105	15	32	109	27	62
New.ReferenceOTU428	0	0	0	0	0	0	0	0	0	0	0	0	0	0	0	0	0	0	0	0	0	0	0	0	189	0	0	0	0	0	1	0	0	0	0	0	10	0	0	0	0	0	0	0	0	0	0	0	0
New.ReferenceOTU461	10	0	0	0	0	0	6	1	6	0	0	0	0	0	0	0	1	0	0	0	0	0	0	5	0	1	9	4	3	2	0	5	1	10	9	1	4	1	2	0	0	2	0	0	0	0	0	0	0
New.ReferenceOTU517	0	0	0	0	0	1	0	0	0	0	0	0	0	0	0	0	0	0	0	0	0	0	0	10	74	6	6	0	19	41	21	9	6	10	9	3	18	29	6	8	12	2	2	6	17	0	1	9	3
New.ReferenceOTU433	39	71	59	42	51	31	63	31	38	37	60	36	55	34	54	53	44	62	28	59	31	39	65	68	129	81	89	361	135	237	88	111	64	162	142	111	638	19	120	125	136	175	29	94	269	281	89	194	13
New.ReferenceOTU238	157	152	149	140	174	127	156	129	119	144	150	179	123	142	137	146	151	157	201	137	139	98	160	0	22	453	43	0	1	83	4	76	26	60	0	37	23	18	0	6	19	37	524	236	60	0	101	16	8
New.ReferenceOTU89	0	8	0	0	8	4	2	1	0	2	10	0	6	1	15	0	5	1	5	0	7	2	2	0	0	0	0	0	3	2	4	1	3	1	0	4	0	4	0	3	11	1	0	0	2	3	0	1	4
New.ReferenceOTU411	0	0	0	0	2	0	0	0	0	0	0	0	0	0	0	0	0	0	3	0	0	0	0	0	0	0	0	0	0	19	0	0	0	1	0	0	2	4	0	0	0	10	0	0	19	0	0	1	0
New.ReferenceOTU1067	0	0	0	0	0	0	0	0	0	0	0	0	0	0	0	0	0	0	0	0	0	0	0	0	0	0	11	0	0	0	0	0	0	30	0	1	0	0	118	0	0	0	0	9	0	6	9	0	22
[truncated: 69 more columns]

## Sheet: SI_Table6
SI Table 7: details and taxonomy of all 147 OTUs in each of the MCE samples
OTU_ID	H1	B2	Mi10	B17	B16	Mi9	R1	H17	B6	Mi11	B22	Mi1	H14	B13	Mi3	H9	B3	H5	B12	R2	H4	Mi4	B15	B20	taxonomy1	taxonomy2	taxonomy3	taxonomy4	taxonomy5	taxonomy6	taxonomy7
SH216250.07FU_EF679363_refs	3548	1445	2020	1255	2959	1802	3243	1740	1824	3421	1545	1619	1979	1463	2188	2753	2203	1955	3096	4679	3273	969	1450	3	k__Fungi	p__Ascomycota	c__Dothideomycetes	o__Capnodiales	f__Mycosphaerellaceae	g__Mycosphaerella	s__Mycosphaerella tassiana									23
New.ReferenceOTU4588	0	0	49	0	0	0	0	0	0	0	0	0	0	0	0	0	0	0	0	0	0	0	0	0	k__Fungi	p__Ascomycota	c__Sordariomycetes	o__unidentified	f__unidentified	g__unidentified	s__Sordariomycetes sp									1
New.ReferenceOTU3756	0	0	0	0	0	0	0	0	0	0	0	0	0	0	0	0	0	0	0	0	107	0	0	0	No blast hit															1
New.ReferenceOTU1306	0	0	0	0	0	0	0	0	0	0	0	5	0	0	0	0	0	30	0	0	19	0	0	0	k__Fungi	p__Ascomycota	c__Sordariomycetes	o__unidentified	f__unidentified	g__unidentified	s__Sordariomycetes sp									3
New.ReferenceOTU4972	26	25	10	8	42	30	53	17	18	71	24	21	14	14	29	31	39	31	23	93	58	7	30	0	k__Fungi	p__Ascomycota	c__Dothideomycetes	o__Capnodiales	f__Davidiellaceae	g__Cladosporium	s__Cladosporium sphaerospermum									23
New.ReferenceOTU2094	141	50	91	26	160	85	230	64	78	126	40	41	74	66	111	88	199	73	125	217	181	38	75	0	k__Fungi	p__Ascomycota	c__Sordariomycetes	o__Incertae sedis	f__Incertae sedis	g__Myrmecridium	s__Myrmecridium schulzeri									23
New.ReferenceOTU4032	0	0	0	10	0	13	0	0	0	12	83	0	0	0	4	0	0	11	0	0	3	3	0	0	No blast hit															8
New.ReferenceOTU1917	0	0	6	0	0	0	0	126	0	0	0	0	0	0	1	2655	0	0	0	0	0	0	0	0	No blast hit															4
New.ReferenceOTU4764	0	0	0	12	0	48	0	0	0	14	0	3	2	0	63	98	0	0	0	0	0	60	4	0	No blast hit															9
New.ReferenceOTU141	0	5	0	0	0	0	0	0	0	0	0	1	0	0	0	0	0	7	0	0	0	0	0	0	k__Fungi	p__Ascomycota	c__Dothideomycetes	o__Pleosporales	f__unidentified	g__unidentified	s__Pleosporales sp									3
New.ReferenceOTU451	0	0	0	0	0	2	0	12	0	3	1	7	29	114	35	0	0	0	3	0	3	5	8	0	No blast hit															12
New.ReferenceOTU2154	19	17	2	1	35	4	25	2	4	33	2	1	7	9	0	15	10	14	12	88	22	8	10	0	k__Fungi	p__Ascomycota	c__unidentified	o__unidentified	f__unidentified	g__unidentified	s__Ascomycota sp									22
New.ReferenceOTU4954	0	0	37	0	0	0	0	0	0	1	0	4	0	0	36	0	0	0	0	0	0	4	0	0	k__Fungi	p__Ascomycota	c__Dothideomycetes	o__Pleosporales	f__unidentified	g__unidentified	s__Pleosporales sp									5
New.ReferenceOTU628	0	0	0	0	0	0	0	0	0	0	0	0	0	0	64	0	0	0	0	0	0	0	0	0	k__Fungi	p__Basidiomycota	c__Agaricomycetes	o__unidentified	f__unidentified	g__unidentified	s__Agaricomycetes sp									1
New.ReferenceOTU620	0	0	0	0	0	0	0	4	0	0	82	0	13	0	24	0	0	0	0	0	0	0	0	0	No blast hit															4
New.ReferenceOTU1342	15	0	3	9	0	0	11	0	0	0	0	1	11	0	0	0	33	0	0	12	0	0	0	0	k__Fungi	p__Ascomycota	c__Dothideomycetes	o__Pleosporales	f__unidentified	g__unidentified	s__Pleosporales sp									8
New.ReferenceOTU2807	270	95	141	69	280	116	325	113	83	240	89	98	169	89	91	189	175	99	218	316	230	39	99	0	k__Fungi	p__Ascomycota	c__Dothideomycetes	o__Capnodiales	f__Davidiellaceae	g__Cladosporium	s__Cladosporium dominicanum									23
New.ReferenceOTU11	0	0	0	0	1	1	0	0	0	0	0	11	0	4	165	0	0	0	0	0	0	363	0	0	No blast hit															6
New.ReferenceOTU166	0	0	7	0	0	4	0	0	3	10	0	4	4	0	18	0	0	1	0	0	11	4	0	0	k__Fungi	p__Ascomycota	c__Dothideomycetes	o__Pleosporales	f__unidentified	g__unidentified	s__Pleosporales sp									10
New.ReferenceOTU2478	0	0	0	0	0	0	0	0	0	0	0	1	0	0	21	0	0	0	0	0	0	309	0	0	No blast hit															3
New.ReferenceOTU4616	0	0	0	0	0	3	0	0	0	0	0	1	0	0	222	0	0	0	0	0	0	0	0	0	k__Fungi	p__Basidiomycota	c__Agaricomycetes	o__Polyporales	f__unidentified	g__unidentified	s__Polyporales sp									3
New.ReferenceOTU1369	0	0	0	0	0	0	0	0	0	0	0	0	87	0	0	0	0	3	2	0	0	0	0	0	k__Fungi	p__Ascomycota	c__Dothideomycetes	o__Pleosporales	f__unidentified	g__unidentified	s__Pleosporales sp									3
New.ReferenceOTU5486	0	0	0	0	0	0	0	0	0	0	0	0	0	0	0	0	0	0	0	0	0	73	0	0	None															1
New.ReferenceOTU1951	0	0	0	0	0	0	0	0	0	0	0	1	10	0	14	0	0	0	0	0	8	2	0	0	k__Fungi	p__Ascomycota	c__Sordariomycetes	o__Trichosphaeriales	f__Incertae sedis	g__Nigrospora	s__Nigrospora sp									5
New.ReferenceOTU54	0	0	15	2	0	1068	0	6	1	220	4	666	0	6	27	15	0	7	0	0	2	274	0	0	No blast hit															14
New.ReferenceOTU1303	0	2	4	1455	0	0	0	0	0	0	0	0	0	0	0	0	0	0	0	0	0	0	0	0	None															3
New.ReferenceOTU2434	31	10	14	9	18	5	15	11	12	15	3	6	14	8	12	27	20	15	21	21	14	6	3	0	k__Fungi	p__Ascomycota	c__Dothideomycetes	o__Capnodiales	f__Mycosphaerellaceae	g__Mycosphaerella	s__Mycosphaerella tassiana									23
New.ReferenceOTU796	12	5	7	2	0	5	0	0	0	22	4	1	6	4	0	1	5	13	0	15	12	0	0	0	k__Fungi	p__Ascomycota	c__Leotiomycetes	o__Erysiphales	f__Erysiphaceae	g__Neoerysiphe	s__Neoerysiphe galeopsidis									15
New.ReferenceOTU3177	0	10	515	2	0	18	0	43	3	33	0	45	17	10	511	25	9	7	418	0	14	2225	14	0	k__Fungi	p__Basidiomycota	c__Agaricomycetes	o__Agaricales	f__Hygrophoraceae	g__Hygrocybe	s__Hygrocybe splendidissima									18
New.ReferenceOTU266	0	0	0	8	0	0	0	0	0	0	0	0	0	0	0	329	0	0	0	0	0	0	0	0	No blast hit															2
New.ReferenceOTU831	107	25	49	22	59	67	89	42	36	71	43	44	46	25	39	66	66	50	64	125	50	18	35	0	k__Fungi	p__Ascomycota	c__Dothideomycetes	o__Capnodiales	f__Mycosphaerellaceae	g__Mycosphaerella	s__Mycosphaerella tassiana									23
New.ReferenceOTU5162	0	0	0	0	0	2	0	0	0	17	3	0	0	0	0	1019	0	0	0	0	0	2	10	0	No blast hit															6
New.ReferenceOTU3323	397	144	245	138	496	185	388	190	193	493	183	102	263	226	270	229	315	270	421	738	427	95	236	0	k__Fungi	p__Ascomycota	c__Dothideomycetes	o__Pleosporales	f__Pleosporaceae	g__Alternaria	s__Alternaria alternata									23
New.ReferenceOTU3639	0	11	3	4	0	0	0	441	0	0	1	62	59	0	17	0	0	0	411	0	0	28	20	0	No blast hit															11
New.ReferenceOTU4553	0	0	0	0	0	1	0	0	0	0	0	0	3	0	0	0	2	2	0	0	27	1	0	0	k__Fungi	p__Ascomycota	c__unidentified	o__unidentified	f__unidentified	g__unidentified	s__Ascomycota sp									6
New.ReferenceOTU2916	0	0	0	0	0	0	0	0	0	0	0	1	0	0	0	0	0	0	0	14	0	0	0	0	k__Fungi	p__Ascomycota	c__Dothideomycetes	o__Pleosporales	f__unidentified	g__unidentified	s__Pleosporales sp									2
New.ReferenceOTU2076	137	32	52	20	89	26	92	28	30	129	41	21	54	28	43	33	88	40	71	176	74	24	76	0	k__Fungi	p__Basidiomycota	c__Agaricomycetes	o__Cantharellales	f__Ceratobasidiaceae	g__unidentified	s__Ceratobasidiaceae sp									23
New.ReferenceOTU2247	4552	1803	2327	1404	3568	2035	4210	2075	2096	4215	1891	2041	2180	1524	2155	3240	2777	2585	4210	5421	3931	1452	1674	0	k__Fungi	p__Ascomycota	c__unidentified	o__unidentified	f__unidentified	g__unidentified	s__Ascomycota sp									23
New.ReferenceOTU4202	385	163	133	90	295	107	417	201	185	260	190	92	173	174	146	217	296	135	422	306	255	72	185	0	k__Fungi	p__Ascomycota	c__Sordariomycetes	o__unidentified	f__unidentified	g__unidentified	s__Sordariomycetes sp									23
New.ReferenceOTU771	55	22	10	0	48	9	82	4	0	22	18	2	15	0	0	0	14	27	0	51	0	5	8	0	k__Fungi	p__Ascomycota	c__Saccharomycetes	o__Saccharomycetales	f__Incertae sedis	g__Candida	s__Candida parapsilosis									16
New.ReferenceOTU296	10	3	10	0	0	1	0	0	0	5	1	1	0	0	5	1	0	0	0	0	0	104	0	0	None															10
New.ReferenceOTU2771	0	3	14	0	0	0	0	5	0	8	0	3	0	0	10	0	0	0	0	0	15	0	0	0	k__Fungi	p__Ascomycota	c__Dothideomycetes	o__Pleosporales	f__unidentified	g__unidentified	s__Pleosporales sp									7
New.ReferenceOTU4070	0	0	0	0	0	0	0	0	0	229	0	0	0	0	0	0	0	0	0	0	0	0	0	0	No blast hit															1
New.ReferenceOTU2934	0	0	0	0	0	0	0	81	0	0	0	1	80	0	6	0	0	0	0	0	0	8	0	0	No blast hit															5
New.ReferenceOTU1711	0	0	7	0	0	0	0	18	0	0	0	2	35	0	1	0	0	0	0	0	1	5	0	0	k__Fungi	p__Ascomycota	c__Dothideomycetes	o__Pleosporales	f__Sporormiaceae	g__unidentified	s__Sporormiaceae sp									7
New.ReferenceOTU4996	0	0	0	0	0	0	0	0	0	0	5	0	0	0	0	0	0	0	0	0	384	6	0	0	None															3
New.ReferenceOTU4498	0	1	0	0	0	672	0	3137	0	0	0	0	0	0	0	1	0	0	0	0	0	0	0	0	k__Fungi	p__Ascomycota	c__Dothideomycetes	o__Pleosporales	f__unidentified	g__unidentified	s__Pleosporales sp									4
New.ReferenceOTU4728	0	0	0	0	0	15	0	0	0	103	0	0	0	0	0	11	0	1	0	0	0	10	0	0	No blast hit															5
New.ReferenceOTU4245	0	1	0	0	0	1	0	0	7	0	6	4	0	0	0	0	0	0	0	0	3	0	0	0	k__Fungi	p__Basidiomycota	c__Tremellomycetes	o__Tremellales	f__Incertae sedis	g__unidentified	s__Incertae sedis sp									6
New.ReferenceOTU466	0	0	100	1	7	0	0	0	0	7	0	3	0	0	0	23	0	0	0	0	0	4	0	0	No blast hit															7
New.ReferenceOTU2352	0	0	0	0	0	4	0	35	0	2	0	0	0	0	3	0	0	0	0	0	161	0	0	0	No blast hit															5
New.ReferenceOTU4782	1162	508	520	388	880	469	925	559	522	1014	457	375	557	449	470	670	756	754	1063	1198	957	215	440	0	k__Fungi	p__Ascomycota	c__Dothideomycetes	o__Pleosporales	f__Pleosporaceae	g__Epicoccum	s__Epicoccum nigrum									23
New.ReferenceOTU1356	0	0	0	1	0	0	0	0	0	0	0	0	0	0	9	0	0	0	0	0	37	0	0	0	k__Fungi	p__Ascomycota	c__Dothideomycetes	o__Pleosporales	f__Sporormiaceae	g__unidentified	s__Sporormiaceae sp									3
New.ReferenceOTU1901	0	0	0	0	0	0	0	0	0	0	0	0	50	0	0	0	0	1	0	0	0	2	0	0	k__Fungi	p__Ascomycota	c__Dothideomycetes	o__Pleosporales	f__unidentified	g__unidentified	s__Pleosporales sp									3
New.ReferenceOTU1903	0	0	0	0	0	0	0	1	0	0	0	0	0	0	0	0	0	0	0	0	36	0	0	0	No blast hit															2
New.ReferenceOTU3215	0	0	0	0	0	0	0	0	0	0	0	0	0	0	0	0	0	0	140	0	0	0	0	0	k__Fungi	p__Basidiomycota	c__Tremellomycetes	o__Tremellales	f__Incertae sedis	g__Bullera	s__Bullera sp									1
New.ReferenceOTU2662	0	0	0	0	0	0	0	0	0	0	0	0	9	0	0	0	0	0	0	0	18	0	0	0	No blast hit															2
New.ReferenceOTU2870	29	14	9	1	2	1	9	5	10	7	5	2	8	12	3	17	2	15	14	23	7	1	6	0	k__Fungi	p__Basidiomycota	c__Agaricomycetes	o__Hymenochaetales	f__Hymenochaetaceae	g__Phellinus	s__Phellinus gilvus									23
New.ReferenceOTU3231	578	271	371	169	608	352	718	242	429	453	367	155	342	293	321	408	598	386	904	1263	537	183	307	0	k__Fungi	p__Basidiomycota	c__unidentified	o__unidentified	f__unidentified	g__unidentified	s__Basidiomycota sp									23
New.ReferenceOTU5493	15	11	20	8	27	14	2	10	31	30	5	13	5	3	19	12	17	3	27	63	33	7	8	0	k__Fungi	p__Ascomycota	c__Dothideomycetes	o__Capnodiales	f__Davidiellaceae	g__Cladosporium	s__Cladosporium sphaerospermum									23
New.ReferenceOTU2625	0	0	0	0	0	2	0	0	0	10	0	0	0	0	5	0	0	0	0	0	0	4	3	0	No blast hit															5
New.ReferenceOTU3602	0	0	1	0	0	0	0	0	0	0	0	0	0	0	0	0	12	0	0	0	0	0	0	0	k__Fungi	p__Ascomycota	c__Sordariomycetes	o__Xylariales	f__Diatrypaceae	g__Libertella	s__Libertella sp									2
New.ReferenceOTU1603	0	0	0	0	0	0	0	0	0	14	0	0	0	0	0	62	0	0	0	0	0	0	0	0	No blast hit															2
New.ReferenceOTU2184	23	9	11	1	22	1	38	1	14	17	8	6	4	4	9	15	9	8	13	11	20	0	29	0	k__Fungi	p__Basidiomycota	c__Agaricomycetes	o__Polyporales	f__Polyporaceae	g__Microporus	s__Microporus affinis									22
New.ReferenceOTU1985	0	9	0	0	0	0	0	0	0	0	0	6	0	0	0	0	0	0	0	0	0	0	0	0	k__Fungi	p__Ascomycota	c__Dothideomycetes	o__Botryosphaeriales	f__unidentified	g__unidentified	s__Botryosphaeriales sp									2
New.ReferenceOTU4808	0	2	254	0	0	3	0	0	0	0	0	7914	0	0	132	0	0	0	0	0	0	0	0	0	None															5
New.ReferenceOTU2212	0	0	0	0	0	1	0	0	0	0	0	0	0	0	0	0	19	0	0	0	0	0	0	0	k__Fungi	p__Ascomycota	c__Dothideomycetes	o__Pleosporales	f__unidentified	g__unidentified	s__Pleosporales sp									2
New.ReferenceOTU5601	0	0	0	0	0	0	0	11	0	0	0	0	0	0	0	0	0	0	0	0	0	0	0	0	No blast hit															1
New.ReferenceOTU4362	2	0	9	0	0	0	1	0	1	0	0	0	0	0	1	0	0	0	0	0	1	0	0	0	k__Fungi	p__Ascomycota	c__unidentified	o__unidentified	f__unidentified	g__unidentified	s__Ascomycota sp									6
New.ReferenceOTU468	0	2	0	0	0	0	0	0	0	0	0	0	0	0	0	0	0	0	0	0	11	0	0	0	k__Fungi	p__Ascomycota	c__Dothideomycetes	o__unidentified	f__unidentified	g__unidentified	s__Dothideomycetes sp									2
New.ReferenceOTU3872	0	0	4	1	0	0	0	0	1	0	3	2	0	0	0	0	45	3	5	0	0	0	0	0	k__Fungi	p__Ascomycota	c__Dothideomycetes	o__Capnodiales	f__Davidiellaceae	g__Cladosporium	s__Cladosporium grevilleae									8
New.ReferenceOTU5049	0	5	0	0	0	2	0	0	5	16	0	0	0	0	4	8	0	0	0	0	9	0	0	0	k__Fungi	p__Ascomycota	c__Dothideomycetes	o__Pleosporales	f__Incertae sedis	g__Phoma	s__Phoma pedeiae									7
New.ReferenceOTU3653	0	0	41	4	0	10	0	3	0	163	69	0	0	0	19	1068	0	12	0	0	0	9	33	0	No blast hit															11
New.ReferenceOTU984	0	41	0	0	0	0	0	1	2	0	0	0	0	0	0	0	0	44	0	0	15	0	0	0	No blast hit															5
New.ReferenceOTU5672	0	0	0	1	0	0	0	0	0	0	0	0	8	0	0	0	0	0	0	0	7	0	0	0	k__Fungi	p__Basidiomycota	c__Agaricomycetes	o__unidentified	f__unidentified	g__unidentified	s__Agaricomycetes sp									3
New.ReferenceOTU5670	0	0	55	37	0	34	0	0	0	28	112	1	0	0	3	22	0	4	0	0	0	18	15	0	No blast hit															11
New.ReferenceOTU5679	0	8	0	0	0	0	0	0	1	0	0	0	3	0	0	0	3	0	0	0	2	0	0	0	k__Fungi	p__Ascomycota	c__Eurotiomycetes	o__Eurotiales	f__Trichocomaceae	g__Penicillium	s__Penicillium glandicola									5
New.ReferenceOTU5678	0	79	0	0	0	0	0	0	0	145	0	0	0	0	0	0	0	0	0	0	0	0	0	0	k__Fungi	p__Ascomycota	c__Dothideomycetes	o__Pleosporales	f__unidentified	g__unidentified	s__Pleosporales sp									2
New.ReferenceOTU4376	0	0	0	0	0	0	0	4	0	0	0	0	28	0	0	0	0	50	0	0	82	0	0	0	None															4
New.ReferenceOTU1817	0	0	0	0	0	0	0	0	0	0	0	0	0	0	0	0	15	0	0	0	0	0	0	0	k__Fungi	p__Ascomycota	c__Archaeorhizomycetes	o__Archaeorhizomycetales	f__Archaeorhizomycetaceae	g__Archaeorhizomyces	s__Archaeorhizomyces sp									1
New.ReferenceOTU1810	0	0	1	0	0	15	0	0	0	6	0	4	0	0	27	0	0	0	0	0	0	3	0	0	No blast hit															6
New.ReferenceOTU4157	0	0	8	0	0	99	0	0	0	24	0	174	0	1	152	0	0	0	0	0	0	886	5	0	No blast hit															8
New.ReferenceOTU2922	0	0	232	0	0	106	0	0	6	0	39	13	0	0	18	0	0	110	0	0	0	3	0	0	No blast hit															8
New.ReferenceOTU1277	0	0	0	0	0	0	0	0	0	0	0	0	0	0	0	0	0	3	0	0	8	0	0	0	k__Fungi	p__Ascomycota	c__Dothideomycetes	o__Pleosporales	f__unidentified	g__unidentified	s__Pleosporales sp									2
New.ReferenceOTU4486	0	3	0	0	0	1	0	1	0	0	0	0	6	0	0	0	0	1	0	0	1	0	0	0	k__Fungi	p__Ascomycota	c__Dothideomycetes	o__Patellariales	f__Patellariaceae	g__Rhytidhysteron	s__Rhytidhysteron rufulum									6
New.ReferenceOTU4481	465	227	198	126	278	173	365	97	242	261	234	104	267	212	268	185	353	262	397	374	392	59	145	0	k__Fungi	p__Basidiomycota	c__Microbotryomycetes	o__Sporidiobolales	f__Incertae sedis	g__Rhodotorula	s__Rhodotorula mucilaginosa									23
New.ReferenceOTU3844	0	0	5	5	0	0	0	0	0	168	0	0	0	0	40	17	0	38	0	0	0	3	0	0	No blast hit															7
New.ReferenceOTU2349	100	56	129	33	140	71	110	40	119	190	71	43	100	43	77	137	90	69	83	217	154	20	75	0	k__Fungi	p__Ascomycota	c__Dothideomycetes	o__Capnodiales	f__Davidiellaceae	g__Cladosporium	s__Cladosporium halotolerans									23
New.ReferenceOTU866	0	0	0	0	0	0	0	0	0	0	0	0	0	0	0	0	83	0	0	0	0	0	0	0	None															1
New.CleanUp.ReferenceOTU4457	0	0	1	0	19	0	0	0	0	0	0	0	0	0	0	0	0	0	0	0	0	0	0	0	k__Fungi	p__Basidiomycota	c__Microbotryomycetes	o__Sporidiobolales	f__unidentified	g__unidentified	s__Sporidiobolales sp									2
New.CleanUp.ReferenceOTU5976	0	0	0	0	0	0	0	2	0	0	1	0	8	0	0	0	0	0	0	0	0	0	0	0	No blast hit															3
New.CleanUp.ReferenceOTU11004	0	8	0	0	0	1	0	0	0	0	0	0	0	0	3	0	0	0	0	0	0	0	0	0	None															3
New.CleanUp.ReferenceOTU15202	0	0	0	0	0	0	0	0	0	0	0	1	2	0	8	0	0	0	0	0	0	0	0	0	No blast hit															3
New.CleanUp.ReferenceOTU18990	0	0	0	4	13	0	0	5	0	0	0	0	0	0	0	0	0	0	0	0	0	0	0	0	k__Fungi	p__Ascomycota	c__Archaeorhizomycetes	o__Archaeorhizomycetales	f__Archaeorhizomycetaceae	g__Archaeorhizomyces	s__Archaeorhizomyces sp									3
New.CleanUp.ReferenceOTU19144	0	1	0	1	0	0	0	0	0	3	0	0	0	0	4	0	8	0	1	0	0	1	6	0	k__Fungi	p__Ascomycota	c__Eurotiomycetes	o__Eurotiales	f__Trichocomaceae	g__Aspergillus	s__Aspergillus sydowii									8
New.CleanUp.ReferenceOTU28269	8	0	0	1	1	0	0	1	1	1	1	2	3	2	1	0	0	0	4	5	0	2	0	0	k__Fungi	p__Ascomycota	c__unidentified	o__unidentified	f__unidentified	g__unidentified	s__Ascomycota sp									14
New.CleanUp.ReferenceOTU28689	0	0	0	3	0	0	0	0	0	0	0	0	7	0	0	0	0	0	0	0	3	3	0	0	No blast hit															4
New.CleanUp.ReferenceOTU31227	0	1	0	0	0	3	1	0	0	2	0	2	0	0	1	1	3	0	2	4	2	1	1	0	k__Fungi	p__Ascomycota	c__unidentified	o__unidentified	f__unidentified	g__unidentified	s__Ascomycota sp									13
New.CleanUp.ReferenceOTU47103	0	0	0	0	0	0	0	0	0	0	0	0	0	0	0	0	0	9	0	0	5	6	0	0	k__Fungi	p__Ascomycota	c__Dothideomycetes	o__Pleosporales	f__unidentified	g__unidentified	s__Pleosporales sp									3
New.CleanUp.ReferenceOTU52202	0	0	0	0	0	0	0	0	0	0	0	1	12	0	1	0	0	0	0	0	0	1	0	0	None															4
New.CleanUp.ReferenceOTU52357	0	0	0	0	0	0	0	0	0	0	0	2	0	0	6	1	0	0	0	0	0	16	0	0	None															4
New.CleanUp.ReferenceOTU54812	0	0	0	0	0	0	0	0	0	0	0	0	12	0	0	0	0	0	0	0	0	0	0	0	No blast hit															1
New.CleanUp.ReferenceOTU56922	0	0	0	0	0	10	0	0	0	0	0	0	0	0	1	0	0	0	0	0	0	0	0	0	None															2
New.CleanUp.ReferenceOTU64489	0	0	0	0	0	0	0	0	0	21	0	0	0	0	0	0	0	0	0	0	0	0	0	0	k__Fungi	p__Ascomycota	c__Dothideomycetes	o__Pleosporales	f__unidentified	g__unidentified	s__Pleosporales sp									1
New.CleanUp.ReferenceOTU71321	0	0	0	0	0	0	0	0	0	0	0	0	10	0	0	0	0	4	0	0	0	0	0	0	k__Fungi	p__Ascomycota	c__Dothideomycetes	o__Pleosporales	f__unidentified	g__unidentified	s__Pleosporales sp									2
New.CleanUp.ReferenceOTU72396	0	0	0	0	0	0	0	0	0	3	0	0	0	0	19	0	0	0	0	0	0	10	0	0	No blast hit															3
New.CleanUp.ReferenceOTU74675	2	4	2	1	4	3	2	0	1	1	3	0	0	0	2	5	4	7	1	6	4	0	1	0	k__Fungi	p__Ascomycota	c__Dothideomycetes	o__Capnodiales	f__Mycosphaerellaceae	g__Mycosphaerella	s__Mycosphaerella tassiana									18
New.CleanUp.ReferenceOTU75325	0	0	2	2	0	1	0	0	0	12	0	0	0	0	5	0	0	0	0	0	0	0	0	0	No blast hit															5
New.CleanUp.ReferenceOTU80359	0	0	0	0	0	0	0	0	0	0	0	0	14	0	0	0	0	0	0	0	0	0	0	0	k__Fungi	p__Ascomycota	c__Dothideomycetes	o__unidentified	f__unidentified	g__unidentified	s__Dothideomycetes sp									1
New.CleanUp.ReferenceOTU84566	0	0	6	0	0	0	0	0	0	0	0	4	0	0	8	0	0	0	0	0	0	0	0	0	No blast hit															3
New.CleanUp.ReferenceOTU87506	0	0	0	0	0	0	0	0	0	0	0	0	13	0	0	0	0	2	0	0	0	0	0	0	k__Fungi	p__Ascomycota	c__Dothideomycetes	o__Pleosporales	f__unidentified	g__unidentified	s__Pleosporales sp									2
New.CleanUp.ReferenceOTU93204	0	0	0	4	0	0	0	0	0	0	8	0	0	0	0	0	0	0	0	0	0	0	4	0	No blast hit															3
New.CleanUp.ReferenceOTU94765	0	0	0	0	0	0	0	0	0	0	5	0	0	0	0	3	0	0	0	0	0	0	29	0	No blast hit															3
New.CleanUp.ReferenceOTU95655	0	0	0	0	0	25	0	0	0	0	0	0	0	0	0	0	0	0	0	0	0	0	0	0	None															1
New.CleanUp.ReferenceOTU101083	0	0	0	0	0	12	0	0	0	0	0	0	0	0	0	0	0	0	0	0	0	0	5	0	None															2
New.CleanUp.ReferenceOTU110576	0	0	0	0	0	0	0	2	0	3	0	0	2	0	0	0	0	2	0	0	14	3	0	0	No blast hit															6
New.CleanUp.ReferenceOTU119184	0	0	0	0	0	0	0	0	0	0	0	0	0	0	13	0	0	0	0	0	0	0	0	0	None															1
New.CleanUp.ReferenceOTU127916	0	0	2	0	0	0	0	0	0	0	0	0	0	0	0	0	0	8	0	0	10	0	0	0	k__Fungi	p__Ascomycota	c__Sordariomycetes	o__Hypocreales	f__Hypocreaceae	g__Trichoderma	s__Trichoderma erinaceum									3
New.CleanUp.ReferenceOTU130245	0	0	9	0	0	0	0	0	0	28	0	12	0	0	24	0	0	48	0	0	0	4	0	0	k__Fungi	p__Basidiomycota	c__Tremellomycetes	o__Tremellales	f__Incertae sedis	g__Bullera	s__Bullera sp									6
New.CleanUp.ReferenceOTU131295	0	0	0	0	0	0	0	7	0	0	0	0	0	0	6	0	1	0	0	0	0	12	0	0	k__Fungi	p__Basidiomycota	c__Agaricomycetes	o__Agaricales	f__Hygrophoraceae	g__Hygrocybe	s__Hygrocybe splendidissima									4
New.CleanUp.ReferenceOTU134720	0	0	0	0	0	0	0	0	0	0	0	0	0	0	0	0	53	0	0	0	0	0	0	0	No blast hit															1
New.CleanUp.ReferenceOTU135107	0	12	0	0	0	0	0	0	0	0	0	0	0	0	0	0	0	0	0	0	0	0	0	0	None															1
New.CleanUp.ReferenceOTU143149	0	0	0	0	0	0	0	0	0	0	0	0	0	0	0	11	0	0	0	0	0	2	0	0	None															2
New.CleanUp.ReferenceOTU145796	0	0	0	0	0	0	0	4	0	0	0	0	0	0	0	0	0	0	0	0	0	9	0	0	No blast hit															2
New.CleanUp.ReferenceOTU156435	0	0	2	0	0	0	0	0	0	0	0	3	0	0	15	0	0	0	0	0	0	0	0	0	k__Fungi	p__Ascomycota	c__Dothideomycetes	o__Pleosporales	f__unidentified	g__unidentified	s__Pleosporales sp									3
New.CleanUp.ReferenceOTU163043	0	0	0	0	0	0	0	0	0	0	0	0	0	0	0	0	0	13	0	0	0	0	0	0	No blast hit															1
New.CleanUp.ReferenceOTU167229	0	0	0	0	0	0	0	10	0	0	0	0	0	0	0	1	0	0	0	0	0	0	0	0	No blast hit															2
New.CleanUp.ReferenceOTU174455	0	0	0	0	0	0	0	0	0	0	0	0	0	0	0	0	14	0	0	0	0	0	0	0	k__Fungi	p__Basidiomycota	c__Tremellomycetes	o__Tremellales	f__Incertae sedis	g__Cryptococcus	s__Cryptococcus sp									1
New.CleanUp.ReferenceOTU185813	0	0	0	3	0	0	0	0	0	0	0	0	0	0	0	0	0	0	0	8	0	0	0	0	k__Fungi	p__Ascomycota	c__Dothideomycetes	o__Pleosporales	f__unidentified	g__unidentified	s__Pleosporales sp									2
New.CleanUp.ReferenceOTU187532	13	1	7	6	6	8	16	3	9	5	9	6	6	6	1	16	5	8	10	17	10	6	4	0	k__Fungi	p__Ascomycota	c__Dothideomycetes	o__Capnodiales	f__Mycosphaerellaceae	g__Mycosphaerella	s__Mycosphaerella tassiana									23
New.CleanUp.ReferenceOTU191148	0	0	8	0	0	0	0	0	3	0	0	113	0	0	13	0	0	0	0	0	0	0	0	0	None															4
New.CleanUp.ReferenceOTU192287	0	0	0	0	0	0	0	0	0	9	0	6	0	0	0	23	0	0	0	0	0	0	0	0	No blast hit															3
New.CleanUp.ReferenceOTU194308	0	0	2	9	0	0	0	0	0	8	0	0	1	0	0	16	0	0	0	0	0	0	0	0	No blast hit															5
New.CleanUp.ReferenceOTU196439	0	0	0	0	0	0	0	16	0	15	0	1	15	0	3	0	0	0	0	0	0	2	12	0	k__Fungi	p__Basidiomycota	c__Agaricomycetes	o__Agaricales	f__Hygrophoraceae	g__Hygrocybe	s__Hygrocybe splendidissima									7
New.CleanUp.ReferenceOTU199063	0	5	0	0	0	5	0	0	9	0	0	0	0	0	1	0	0	0	0	0	0	0	0	0	k__Fungi	p__Ascomycota	c__Dothideomycetes	o__Pleosporales	f__unidentified	g__unidentified	s__Pleosporales sp									4
New.CleanUp.ReferenceOTU204671	0	13	0	0	0	0	0	0	0	0	1	0	0	0	0	0	0	0	0	0	0	0	0	0	No blast hit															2
New.CleanUp.ReferenceOTU204955	0	0	0	0	0	9	0	0	0	0	0	1	0	0	3	0	0	0	0	0	0	18	0	0	No blast hit															4
New.CleanUp.ReferenceOTU223179	0	0	0	0	0	1	0	0	14	2	0	1	0	0	4	0	0	0	0	0	0	1	0	0	k__Fungi	p__Ascomycota	c__Dothideomycetes	o__Pleosporales	f__unidentified	g__unidentified	s__Pleosporales sp									6
New.CleanUp.ReferenceOTU223317	0	0	7	0	8	0	6	0	5	7	0	0	9	3	0	6	0	0	5	14	0	0	0	0	k__Fungi	p__Ascomycota	c__Leotiomycetes	o__Helotiales	f__unidentified	g__unidentified	s__Helotiales sp									10
New.CleanUp.ReferenceOTU223680	0	2	0	3	0	0	0	14	3	2	4	0	24	10	15	1	0	0	61	0	0	0	13	0	No blast hit															12
New.CleanUp.ReferenceOTU232684	0	0	0	0	0	0	0	0	0	0	0	2	0	0	7	0	0	0	0	0	0	2	0	0	k__Fungi	p__Ascomycota	c__Dothideomycetes	o__Pleosporales	f__Incertae sedis	g__Periconia	s__Periconia macrospinosa									3
New.CleanUp.ReferenceOTU242532	0	0	1	0	0	0	0	0	0	0	0	47	0	0	0	0	0	0	0	0	0	0	0	0	None															2
New.CleanUp.ReferenceOTU243904	0	0	0	1	0	0	0	1	7	0	1	0	0	0	1	1	0	0	1	0	1	0	0	0	k__Fungi	p__Basidiomycota	c__Agaricomycetes	o__Agaricales	f__Hygrophoraceae	g__Hygrocybe	s__Hygrocybe splendidissima									8
New.CleanUp.ReferenceOTU250717	0	0	0	0	0	0	0	0	0	0	0	0	0	0	0	0	0	0	0	0	23	0	0	0	k__Fungi	p__Ascomycota	c__Sordariomycetes	o__Sordariales	f__unidentified	g__unidentified	s__Sordariales sp									1
New.CleanUp.ReferenceOTU251995	0	0	5	0	0	1	0	0	0	0	0	0	0	0	9	0	0	0	0	0	0	4	0	0	None															4
New.CleanUp.ReferenceOTU266539	6	0	0	0	0	0	0	0	6	0	0	0	0	0	0	0	0	0	0	0	0	1	0	0	k__Fungi	p__Basidiomycota	c__Agaricomycetes	o__Trechisporales	f__Hydnodontaceae	g__Trechispora	s__Trechispora sp									3
New.CleanUp.ReferenceOTU215061	0	1	6	2	0	0	0	0	0	0	0	0	0	0	0	0	0	0	0	0	0	1	0	0	No blast hit															4

## Sheet: SI_Table7
Details of the 17 OTUs that were found in all MCE samples (not including B20)
OTUs found in all MCE samples (OTU_ID)	Shared between MCE and FFE (Y/N)	taxonomy1	taxonomy2	taxonomy3	taxonomy4	taxonomy5	taxonomy6	taxonomy7
SH216250.07FU_EF679363_refs	N	k__Fungi	p__Ascomycota	c__Dothideomycetes	o__Capnodiales	f__Mycosphaerellaceae	g__Mycosphaerella	s__Mycosphaerella tassiana
New.ReferenceOTU4972	N	k__Fungi	p__Ascomycota	c__Dothideomycetes	o__Capnodiales	f__Davidiellaceae	g__Cladosporium	s__Cladosporium sphaerospermum
New.ReferenceOTU2094	N	k__Fungi	p__Ascomycota	c__Sordariomycetes	o__Incertae sedis	f__Incertae sedis	g__Myrmecridium	s__Myrmecridium schulzeri
New.ReferenceOTU2807	N	k__Fungi	p__Ascomycota	c__Dothideomycetes	o__Capnodiales	f__Davidiellaceae	g__Cladosporium	s__Cladosporium dominicanum
New.ReferenceOTU2434	N	k__Fungi	p__Ascomycota	c__Dothideomycetes	o__Capnodiales	f__Mycosphaerellaceae	g__Mycosphaerella	s__Mycosphaerella tassiana
New.ReferenceOTU831	N	k__Fungi	p__Ascomycota	c__Dothideomycetes	o__Capnodiales	f__Mycosphaerellaceae	g__Mycosphaerella	s__Mycosphaerella tassiana
New.ReferenceOTU3323	N	k__Fungi	p__Ascomycota	c__Dothideomycetes	o__Pleosporales	f__Pleosporaceae	g__Alternaria	s__Alternaria alternata
New.ReferenceOTU2076	N	k__Fungi	p__Basidiomycota	c__Agaricomycetes	o__Cantharellales	f__Ceratobasidiaceae	g__unidentified	s__Ceratobasidiaceae sp
New.ReferenceOTU2247	N	k__Fungi	p__Ascomycota	c__unidentified	o__unidentified	f__unidentified	g__unidentified	s__Ascomycota sp
New.ReferenceOTU4202	N	k__Fungi	p__Ascomycota	c__Sordariomycetes	o__unidentified	f__unidentified	g__unidentified	s__Sordariomycetes sp
New.ReferenceOTU4782	N	k__Fungi	p__Ascomycota	c__Dothideomycetes	o__Pleosporales	f__Pleosporaceae	g__Epicoccum	s__Epicoccum nigrum
New.ReferenceOTU2870	N	k__Fungi	p__Basidiomycota	c__Agaricomycetes	o__Hymenochaetales	f__Hymenochaetaceae	g__Phellinus	s__Phellinus gilvus
New.ReferenceOTU3231	Y	k__Fungi	p__Basidiomycota	c__unidentified	o__unidentified	f__unidentified	g__unidentified	s__Basidiomycota sp
New.ReferenceOTU5493	N	k__Fungi	p__Ascomycota	c__Dothideomycetes	o__Capnodiales	f__Davidiellaceae	g__Cladosporium	s__Cladosporium sphaerospermum
New.ReferenceOTU4481	N	k__Fungi	p__Basidiomycota	c__Microbotryomycetes	o__Sporidiobolales	f__Incertae sedis	g__Rhodotorula	s__Rhodotorula mucilaginosa
New.ReferenceOTU2349	N	k__Fungi	p__Ascomycota	c__Dothideomycetes	o__Capnodiales	f__Davidiellaceae	g__Cladosporium	s__Cladosporium halotolerans
New.CleanUp.ReferenceOTU187532	N	k__Fungi	p__Ascomycota	c__Dothideomycetes	o__Capnodiales	f__Mycosphaerellaceae	g__Mycosphaerella	s__Mycosphaerella tassiana

## Sheet: SI_Table8
SI Table 5: Post-Hoc tests comparing fungal communities between algal species.
Post-hoc Tests of Algal Species
model = manyglm(mvabund_otus ~ meta$Algae_Species)
	wald value	Pr(>wald)
(Intercept)	212.435	0.000999	***
Halimeda distorta	6.891	0.130869
Halymenia sp.	4.316	0.534466
Microdicyton umbilicatum	11.786	0.001998	**
---
Signif. codes: 0 ‘***’ 0.001 ‘**’ 0.01 ‘*’ 0.05 ‘.’ 0.1 ‘ ’ 1
Test statistic: 14.14, p-value: 0.033
Arguments:
Test statistics calculated assuming response assumed to be uncorrelated
P-value calculated using 1000 resampling iterations via pit.trap resampling (to account for correlation in testing).
