# Supplementary material for: Fungi associated with mesophotic macroalgae from the ‘Au‘au Channel, west Maui are differentiated by host and overlap terrestrial communities
Source: PeerJ. 2017 Jul 11;5:e3532. doi: 10.7717/peerj.3532 (PMC5508810; doi:10.7717/peerj.3532)
Supplement: Supplemental Information 3 [file peerj-05-3532-s004.zip]

Archive with 10 entries (7 files):
- SI_OTU_Picking_Workflow/
- SI_OTU_Picking_Workflow/OTU_Picking_README
- SI_OTU_Picking_Workflow/otu_picking_workflow.txt
- SI_OTU_Picking_Workflow/outgroups.fasta.txt.gz
- __MACOSX/
- __MACOSX/SI_OTU_Picking_Workflow/
- __MACOSX/SI_OTU_Picking_Workflow/._outgroups.fasta.txt.gz
- SI_OTU_Picking_Workflow/outgroups.taxonomy.txt.gz
- __MACOSX/SI_OTU_Picking_Workflow/._outgroups.taxonomy.txt.gz
- __MACOSX/._SI_OTU_Picking_Workflow
