# Supplementary material for: Fungi associated with mesophotic macroalgae from the ‘Au‘au Channel, west Maui are differentiated by host and overlap terrestrial communities
Source: PeerJ. 2017 Jul 11;5:e3532. doi: 10.7717/peerj.3532 (PMC5508810; doi:10.7717/peerj.3532)
Supplement: Supplemental Information 3 [file peerj-05-3532-s004.zip › SI_OTU_Picking_Workflow/OTU_Picking_README]

#######################################################
# Workflow and files used in OTU Picking within QIIME #
#######################################################

FILES:				Description:
outgroups.taxonomy.txt.gz	taxonomy assignments for outgroups (to be added to UNITE taxonomy database)
outgroups.fasta.txt.gz		ITS1 sequences for outgroups (to be added to UNITE reference sequence database)
otu_picking_workflow.txt	commands used within QIIME to cluster sequences and pick OTUs


To replicate the UNITE database used for OTU picking and initial taxonomic assignment, simply concatenate the two "outgroups" files onto the end of their respective UNITE database files.
