# Supplementary material for: Fungi associated with mesophotic macroalgae from the ‘Au‘au Channel, west Maui are differentiated by host and overlap terrestrial communities
Source: PeerJ. 2017 Jul 11;5:e3532. doi: 10.7717/peerj.3532 (PMC5508810; doi:10.7717/peerj.3532)
Supplement: Supplemental Information 3 [file peerj-05-3532-s004.zip › SI_OTU_Picking_Workflow/otu_picking_workflow.txt]

QIIME version: 1.9.1

############################################################################################################

parameter file values:
assign_taxonomy:e_value	0.00001
assign_taxonomy:reference_seqs_fp	~/sh_refs_qiime_ver7_dynamic_31.01.2016_w_outgroups.fasta
assign_taxonomy:id_to_taxonomy_fp	~/sh_taxonomy_qiime_ver7_dynamic_31.01.2016_w_outgroups.txt
assign_taxonomy:assignment_method	blast
parallel:jobs_to_start	20
pick_otus:enable_rev_strand_match	True

Input file md5 sums:
~/snail_and_meso_algae.fna: f982127a8c75b62030d35647c077d9c3
~sh_refs_qiime_ver7_dynamic_31.01.2016_w_outgroups.fasta: cabb88f7e5103117b73ceebec943bb81

############################################################################################################

# Pick Reference OTUs command 
parallel_pick_otus_uclust_ref.py -i ~/snail_and_meso_algae.fna -o ~/OTUs/step1_otus -r ~/sh_refs_qiime_ver7_dynamic_31.01.2016_w_outgroups.fasta -T --jobs_to_start 20 --enable_rev_strand_match

# Generate full failures fasta file command 
filter_fasta.py -f ~/snail_and_meso_algae.fna -s ~/OTUs/step1_otus/snail_and_meso_algae_failures.txt -o ~/OTUs/step1_otus/failures.fasta

# Pick rep set command 
pick_rep_set.py -i ~/OTUs/step1_otus/snail_and_meso_algae_otus.txt -o ~/OTUs/step1_otus/step1_rep_set.fna -f ~/snail_and_meso_algae.fna

# Subsample the failures fasta file using API 
python -c "import qiime; qiime.util.subsample_fasta('~/OTUs/step1_otus/failures.fasta', '~/OTUs/step2_otus/subsampled_failures.fasta', '0.010000')

# Pick de novo OTUs for new clusters command 
pick_otus.py -i ~/OTUs/step2_otus//subsampled_failures.fasta -o ~/OTUs/step2_otus/ -m uclust  --denovo_otu_id_prefix New.ReferenceOTU --enable_rev_strand_match

# Pick representative set for subsampled failures command 
pick_rep_set.py -i ~/OTUs/step2_otus//subsampled_failures_otus.txt -o ~/OTUs/step2_otus//step2_rep_set.fna -f ~/OTUs/step2_otus//subsampled_failures.fasta

# Pick reference OTUs using de novo rep set command 
parallel_pick_otus_uclust_ref.py -i ~/OTUs/step1_otus/failures.fasta -o ~/OTUs/step3_otus/ -r ~/OTUs/step2_otus//step2_rep_set.fna -T --jobs_to_start 20 --enable_rev_strand_match

# Create fasta file of step3 failures command 
filter_fasta.py -f ~/OTUs/step1_otus/failures.fasta -s ~/OTUs/step3_otus//failures_failures.txt -o ~/OTUs/step3_otus//failures_failures.fasta

# Pick de novo OTUs on step3 failures command 
pick_otus.py -i ~/OTUs/step3_otus//failures_failures.fasta -o ~/OTUs/step4_otus/ -m uclust  --denovo_otu_id_prefix New.CleanUp.ReferenceOTU --enable_rev_strand_match

# Merge OTU maps command 
cat ~/OTUs/step1_otus/snail_and_meso_algae_otus.txt ~/OTUs/step3_otus//failures_otus.txt ~/OTUs/step4_otus//failures_failures_otus.txt > ~/OTUs/final_otu_map.txt

# Pick representative set for subsampled failures command 
pick_rep_set.py -i ~/OTUs/step4_otus//failures_failures_otus.txt -o ~/OTUs/step4_otus//step4_rep_set.fna -f ~/OTUs/step3_otus//failures_failures.fasta

# Filter singletons from the otu map using API 
python -c "import qiime; qiime.filter.filter_otus_from_otu_map('~/OTUs/final_otu_map.txt', '~/OTUs/final_otu_map_mc2.txt', '2')"

# Write non-singleton otus representative sequences from step1 to the final rep set file: ~/OTUs/rep_set.fna

# Copy the full input refseqs file to the new refseq file
cp ~sh_refs_qiime_ver7_dynamic_31.01.2016_w_outgroups.fasta ~/OTUs/new_refseqs.fna

# Write non-singleton otus representative sequences from step 2 and step 4 to the final representative set and the new reference set (~/OTUs/rep_set.fna and ~/OTUs/new_refseqs.fna respectively)

# Make the otu table command 
make_otu_table.py -i ~/OTUs/final_otu_map_mc2.txt -o ~/OTUs/otu_table_mc2.biom

# Assign taxonomy command 
parallel_assign_taxonomy_blast.py -i ~/OTUs/rep_set.fna -o ~/OTUs/blast_assigned_taxonomy -T --jobs_to_start 20 --reference_seqs_fp ~sh_refs_qiime_ver7_dynamic_31.01.2016_w_outgroups.fasta --id_to_taxonomy_fp ~sh_taxonomy_qiime_ver7_dynamic_31.01.2016_w_outgroups.txt --e_value 0.00001

# Add taxa to OTU table command 
biom add-metadata -i ~/OTUs/otu_table_mc2.biom --observation-metadata-fp ~/OTUs/blast_assigned_taxonomy/rep_set_tax_assignments.txt -o ~/OTUs/otu_table_mc2_w_tax.biom --sc-separated taxonomy --observation-header OTUID,taxonomy
